# Supplementary material for: Consumption of Coffee and Tea Is Associated with Macular Retinal Nerve Fiber Layer Thickness: Results from the UK Biobank
Source: Nutrients. 2023 Feb 27;15(5):1196. doi: 10.3390/nu15051196 (PMC10005476; doi:10.3390/nu15051196)
Supplement: Supplementary file 1 [file nutrients-15-01196-s001.zip]

Archive with 1 entries (1 files):
- nutrients-2121370-supplementary.pdf
